# Supplementary material for: Disruption of O-Linked N-Acetylglucosamine Signaling in Placenta Induces Insulin Sensitivity in Female Offspring
Source: Int J Mol Sci. 2021 Jun 28;22(13):6918. doi: 10.3390/ijms22136918 (PMC8267851; doi:10.3390/ijms22136918)
Supplement: Supplementary file 1 [file ijms-22-06918-s001.zip]

Archive with 1 entries (1 files):
- ijms-1254377-supplementary.pdf
